# Supplementary material for: The Role of Ultrasound Examination in the Assessment of Suitability of Calcified Arteries for Vascular Access Creation—Mini Review
Source: Diagnostics (Basel). 2023 Aug 12;13(16):2660. doi: 10.3390/diagnostics13162660 (PMC10453329; doi:10.3390/diagnostics13162660)
Supplement: Supplementary file 1 [file diagnostics-13-02660-s001.zip]

Archive with 2 entries (2 files):
- Supplementary-Video S1.mp4
- Supplementary-Video S2.mp4
